# Supplementary material for: Genomic sequence of a mutant strain of Caenorhabditis elegans with an altered recombination pattern
Source: BMC Genomics. 2010 Feb 23;11:131. doi: 10.1186/1471-2164-11-131 (PMC2837035; doi:10.1186/1471-2164-11-131)
Supplement: Additional file 3 — Table S1: Base Differences between BC313 and VC2010. All the base differences identified by both MAQ and Slider are listed and annotated. Each difference is identified by a unique 'h' allele designation. [file 1471-2164-11-131-S3.XLSX]

## Sheet: Sheet1
I	593404	G	T	hum-7		N	K	h2212
I	719554	G	A	Y18H1A.7		Q	*	h2213
I	2080840	C	T	Y37E3.11		A	V	h2214
I	2759230	C	T	Y71F9B.9		G	R	h2215
I	2777373	C	G	Y71F9B.13				h2216
I	3869731	C	T	coq-4				h2217
I	4939601	C	G	F23B3.4		Q	E	h2218
I	5269772	G	A	B0261.7				h2219
I	5344094	C	T	apm-1				h2220
I	5617840	T	C	F46F11.6		I	V	h2221
I	5624752	C	T	F46F11.8		R	Q	h2222
I	6377791	C	T	gld-2		P	L	h2223
I	6765199	C	T	unc-87		G	E	h2224
I	7231391	C	T	C01H6.9				h2225
I	8585678	C	T	daf-8		D	N	h2226
I	8595578	C	T	R05D11.9		P	S	h2227
I	9959640	C	T	T24D1.3				h2228
I	10265468	C	T	ZC247.1		R	Q	h2229
I	10653793	C	T	B0511.11				h2230
I	11179387	G	A	rsr-1		P	S	h2231
I	12074861	G	A	clp-3				h2232
I	12352295	G	A	T09E11.8				h2233
I	13315903	G	A	pde-1		P	L	h2234
I	13629225	G	A	unc-59		S	N	h2235
II	1100785	T	A	pho-14				h2236
II	1100786	A	T	pho-14				h2237
II	1167632	C	T	T23F4.1				h2238
II	1241380	C	T	lin-42				h2239
II	2259159	G	T	K09F6.3		E	*	h2240
II	6752695	G	T	F41G3.21		P	Q	h2241
II	8809175	C	T	F46C5.9		E	K	h2242
II	9863936	C	T	C08H9.4		A	T	h2243
II	11468035	T	G	rga-1				h2244
II	11882713	G	C	ZK930.5		R	T	h2245
III	124105	G	T	C29F9.4		R	M	h2246
III	183535	A	T	F40G9.5				h2247
III	507776	G	A	F30H5.3				h2248
III	1053792	A	T	BE0003N10.3				h2249
III	1203597	G	A	Y119D3B.12		A	T	h2250
III	1420164	G	A	Y82E9BR.16				h2251
III	4345011	G	T	B0285.4		A	S	h2252
III	5195033	C	A	K10D2.1		T	K	h2253
III	5884365	T	G	C28H8.5				h2254
III	7325086	G	T	F56C9.11		P	H	h2255
III	10368773	C	G	tbc-8				h2256
III	13398822	C	T	F11F1.2		A	V	h2257
IV	1939279	T	A	F52C12.4				h2258
IV	2013476	C	A	cpsf-1		A	S	h2259
IV	3554298	A	T	osm-9		F	I	h2260
IV	5396138	G	A	ZK616.4		D	N	h2261
IV	6636371	C	G	C01B10.8		P	A	h2262
IV	7621928	G	T	F45E4.3		K	N	h2263
IV	8308758	A	G	F35H10.10				h2264
IV	10215217	C	G	C24F3.4				h2265
IV	10793215	G	A	pept-2		E	K	h2266
V	1698234	G	A	Y46H3C.6				h2267
V	2087218	A	G	F36F12.3		D	G	h2268
V	2319938	T	C	Y19D10B.6				h2269
V	5084791	C	A	Y58A7A.4				h2270
V	5305591	G	C	ncx-2				h2271
V	5305605	C	G	ncx-2				h2272
V	5450861	G	A	glc-3		R	*	h2273
V	6956743	C	G	mec-1				h2274
V	7472782	C	A	str-28		A	S	h2275
V	9951788	C	A	ttr-46				h2276
V	10743686	G	A	srj-22				h2277
V	12893331	C	A	R90.1		G	V	h2278
V	13134218	G	C	clec-225		Q	E	h2279
V	14997173	C	A	T01C3.5		Q	K	h2280
V	15054948	A	C	C25D7.5		Q	P	h2281
V	15109888	T	C	Y75B12A.2				h2282
V	15224713	T	A	srw-24		F	I	h2283
V	16431442	C	T	str-73				h2284
V	17411459	T	C	srh-132		L	P	h2285
V	20598873	G	A	F46B3.2		R	H	h2286
X	831603	G	T	F39H12.2		W	L	h2287
X	867110	C	T	F56F10.4				h2288
X	1491953	C	A	F09E10.5		G	*	h2289
X	3408399	T	C	vit-5				h2290
X	4645170	C	A	C46C11.4		A	S	h2291
X	4839664	T	C	F39C12.1		T	A	h2292
X	5785759	T	A	tag-257				h2293
X	5785760	T	G	tag-257				h2294
X	7562922	C	T	sto-1		A	V	h2295
X	8067913	C	T	C18A11.2		S	F	h2296
X	8373690	C	T	F40B5.3		P	L	h2297
X	9114559	T	C	C25A11.2				h2298
X	9913615	C	T	F21G4.6				h2299
X	11427043	G	T	hum-4		L	M	h2300
X	12322518	T	G	F17A2.13		D	E	h2301
X	12647337	G	T	H36L18.1				h2302
X	12701755	G	A	nhr-214				h2303
X	13951404	G	A	alg-1				h2304
X	13963763	G	T	F48F7.3				h2305
X	15520197	A	G	eat-20				h2306
I	2420540	C	T	F23C8.5 5' UTR				h2307
I	3713461	T	G	lin-59 3' UTR				h2308
I	6137757	C	T	pept-3 3' UTR				h2309
I	7293233	C	T	ztf-2 3' UTR				h2310
I	11601419	A	T	unc-75 3' UTR				h2311
II	9178586	A	T	sym-2 3' UTR				h2312
II	14959329	A	G	elo-9 3' UTR				h2313
III	6171141	T	G	F42A10.5 5' UTR				h2314
III	6990262	T	C	prk-1 3' UTR				h2315
III	11127040	T	A	Y48A6C.8 3' UTR repeat				h2316
IV	6646382	G	C	hil-7 3' UTR				h2317
IV	9844272	C	A	nspd-2 3' UTR				h2318
V	1157263	C	T	cmd-1 3' UTR				h2319
X	16124077	G	A	ZK1073.2 3' UTR				h2320
X	17623696	C	A	H18N23.2 3' UTR				h2321
I	194832	C	T	K10E9.1 intron				h2322
I	1388493	A	C	Y92H12BM.1 intron repeat				h2323
I	1709430	A	T	atg-5 intron repeat				h2324
I	2652465	A	G	F20E3.5 intron repeat				h2325
I	3012781	C	T	mek-2 intron				h2326
I	3190970	G	C	Y54e10a.11 intron repeat				h2327
I	3323398	C	T	Y44E3a.4 intron				h2328
I	3490036	C	T	Y47G6A.17 intron				h2329
I	3835858	C	A	F53F10.1 intron				h2330
I	4116834	G	A	fer-7 intron				h2331
I	4193432	T	A	C18E3.5 intron				h2332
I	4838291	C	T	F57C9.3 intron				h2333
I	5381059	C	T	pqn-44 intron				h2334
I	5610718	G	C	F46F11.9 intron				h2335
I	6949331	T	A	T10B7.11 intron repeat				h2336
I	7819190	C	T	D2005.4 intron				h2337
I	8562600	T	G	gon-2 intron				h2338
I	8569782	C	T	gon-2 intron repeat				h2339
I	8701705	C	T	tlf-1 intron				h2340
I	8716459	G	T	cle-1 intron repeat				h2341
I	8753777	C	T	imp-1 intron				h2342
I	9173447	C	T	pyk-1 intron				h2343
I	9573999	T	C	rig-1 intron				h2344
I	9865278	G	A	K10C3.5 intron				h2345
I	9910130	T	A	ztf-11 intron				h2346
I	10045460	T	G	ercc-1 intron				h2347
I	12182554	T	A	R05D7.4 intron repeat				h2348
I	13539678	G	A	atg-4.1 intron				h2349
I	13642685	G	T	dfk-1 intron repeat				h2350
I	14326171	C	T	src-2 intron repeat				h2351
I	14363832	T	C	Y105E8A.3 intron repeat				h2352
I	14574065	A	G	Y105E8A.24 intron repeat				h2353
I	14774239	G	A	F39B2.7 intron repeat				h2354
I	14914077	G	A	F21F12.1 intron				h2355
II	809621	G	T	F46F5.11 intron				h2356
II	1134790	A	C	W09B6.4 intron repeat				h2357
II	3705671	G	A	srx-108 intron				h2358
II	4092725	G	T	R11F4.1 intron repeat				h2359
II	4512358	T	A	B0304.3 intron repeat				h2360
II	7123163	T	C	F10E7.2 intron repeat				h2361
II	10724354	C	T	C09G5.8 intron				h2362
II	10837722	T	A	mix-1 intron				h2363
II	11676846	T	A	C47D12.2 intron				h2364
II	11898731	A	T	ZK930.3 intron				h2365
II	13097749	C	G	unc-52 intron				h2366
II	13643899	A	T	Y45G5A.2 intron repeat				h2367
II	14260657	A	C	Y54G11A.1 intron repeat				h2368
II	14748147	A	T	smg-9 intron repeat				h2369
III	155818	G	T	T17A3.10 intron repeat				h2370
III	628763	A	C	T19C3.6 intron repeat				h2371
III	2379540	A	C	H14E04.2 intron repeat				h2372
III	3135143	A	T	mec-12 intron repeat				h2373
III	3254400	G	C	Y53G8AM.4 intron repeat				h2374
III	3805251	C	G	toh-1 intron				h2375
III	3935602	C	T	nlp-10 intron repeat				h2376
III	5081848	A	T	tag-174 intron				h2377
III	5833185	A	T	mdt-15 intron repeat				h2378
III	6131727	G	A	Y42G9a.4 intron				h2379
III	6300176	G	A	F47D12.9 intron				h2380
III	6428923	G	A	C05D11.9 intron				h2381
III	6894365	T	A	K04C2.2 intron				h2382
III	9551073	T	A	unc-16 intron				h2383
III	11208927	G	C	intron				h2384
III	11682306	G	T	crh-1 intron repeat				h2385
III	11962255	T	A	Y56A3A.28 intron				h2386
III	12596779	T	A	Y111B2A.10 intron repeat				h2387
III	12603547	G	T	epc-1 intron repeat				h2388
III	12929345	T	A	Y37D8A.21 intron repeat				h2389
III	12930518	T	C	Y37D8A.21 intron repeat				h2390
III	13032409	T	C	F14F7.5 intron repeat				h2391
III	13264544	C	A	F56A8.4 intron repeat				h2392
III	13264546	T	A	F56A8.4 intron repeat				h2393
IV	1196932	T	A	Y104H12D.3 intron repeat				h2394
IV	1604888	A	T	set-23 intron repeat				h2395
IV	1812233	A	G	snn-1 intron repeat				h2396
IV	1868233	A	T	egl-4 intron				h2397
IV	2003498	G	A	xpc-1 intron				h2398
IV	2637791	C	A	mdf-2 intron repeat				h2399
IV	4137086	G	A	F49F1.9 intron				h2400
IV	4623101	A	G	F19C7.8 intron repeat				h2401
IV	5727370	G	A	H35B03.1 intron				h2402
IV	6051488	C	T	kcc-2 intron repeat				h2403
IV	7440621	G	T	unc-82 intron				h2404
IV	7440622	C	A	unc-82 intron				h2405
IV	9403131	T	C	F56D5.6 intron				h2406
IV	11477717	G	C	C10C6.6 intron				h2407
IV	11630436	T	A	F58B3.4 intron repeat				h2408
IV	12334255	C	A	F19B6.1 intron				h2409
IV	12334256	C	A	F19B6.1 intron				h2410
IV	12430534	C	T	ugt-65 intron repeat				h2411
IV	13262899	G	T	unc-26 intron repeat				h2412
IV	14638093	G	T	Y57G11C.39 intron repeat				h2413
IV	15095378	G	C	str-49 intron				h2414
IV	15146431	G	T	str-78 intron				h2415
IV	16324549	A	T	srz-104 intron repeat				h2416
IV	16848871	A	C	nap-2 intron repeat				h2417
V	46068	G	C	B0348.2 intron repeat				h2418
V	723719	G	T	fbxb-72 intron				h2419
V	776085	A	T	srbc-58 intron				h2420
V	1767524	T	C	dhs-13 intron				h2421
V	4017766	T	A	srw-89 intron repeat				h2422
V	4070030	T	A	srh-210 intron repeat				h2423
V	4522913	G	T	sos-1 intron				h2424
V	4612221	A	T	Y61A9LA.10 intron repeat				h2425
V	4812955	T	A	R02F11.4 intron repeat				h2426
V	5120987	T	A	sid-1 intron repeat				h2427
V	5124308	T	C	sid-1 intron repeat				h2428
V	5845196	C	A	F26F12.3 intron repeat				h2429
V	6636266	A	G	scd-2 intron				h2430
V	8351907	A	T	srsx-22 intron repeat				h2431
V	8619112	T	G	grd-5 intron				h2432
V	9551686	A	T	ehbp-1 intron				h2433
V	10047588	C	A	F57A8.1 intron				h2434
V	11456287	T	A	srf-8 intron				h2435
V	11681167	A	G	ape-1 intron				h2436
V	13587984	C	G	F53F4.17 intron				h2437
V	14392846	T	C	C15H11.10 intron				h2438
V	14826722	G	A	W06A7.4 intron repeat				h2439
V	16758354	A	T	dfk-2 intron repeat				h2440
V	17867117	T	G	csn-1 intron repeat				h2441
V	18087887	G	T	slr-2 intron repeat				h2442
V	18501662	A	T	slo-1 intron				h2443
V	19105917	T	G	pro-3 intron repeat				h2444
V	19106035	T	C	pro-3 intron repeat				h2445
V	19524726	C	T	Y43F8B.2 intron repeat				h2446
V	20101441	G	T	sec-23 intron				h2447
V	20621052	G	A	F46B3.20 intron				h2448
X	465832	C	T	F52D1.1 intron				h2449
X	538129	G	T	F28C10.4 intron repeat				h2450
X	648620	A	C	ifc-2 intron				h2451
X	704163	C	T	irk-2 intron				h2452
X	831540	A	T	F39H12.2 intron				h2453
X	1701293	C	A	C36C9.5 intron repeat				h2454
X	3964145	T	A	C16B8.2 intron				h2455
X	5869994	C	G	ctbp-1 intron repeat				h2456
X	5959205	G	T	R07E4.1 intron				h2457
X	7705286	G	A	kvs-1 intron				h2458
X	7705287	A	C	kvs-1 intron				h2459
X	7744697	G	C	ref-2 intron				h2460
X	7764853	T	A	deg-1 intron repeat				h2461
X	8468357	C	T	mec-10 intron				h2462
X	8757397	C	A	M02D8.5 intron repeat				h2463
X	9373962	C	T	pkc-2 intron repeat				h2464
X	9486250	C	T	gap-2 intron				h2465
X	9736283	C	T	him-4 intron				h2466
X	10660692	T	C	daf-12 intron				h2467
X	13484246	A	T	srd-51 intron				h2468
X	15945743	G	T	mec-5 intron				h2469
X	15945744	G	T	mec-5 intron				h2470
X	16073852	T	A	col-187 intron				h2471
X	16255668	T	G	sgk-1 intron repeat				h2472
X	16255669	T	C	sgk-1 intron repeat				h2473
X	16302440	T	A	twk-21 intron repeat				h2474
X	17216091	G	A	acdh-7 intron				h2475
X	17625755	C	T	H18N23.2 intron				h2476
I	270952	C	G	intergenic				h2477
I	1823388	G	A	Y71G12B.1 promoter				h2478
I	2568367	C	T	repeat				h2479
I	2568368	G	A	repeat				h2480
I	3405966	C	T	intergenic				h2481
I	4797869	C	A	intergenic				h2482
I	5017683	T	A	repeat				h2483
I	6007334	T	A	repeat				h2484
I	6139031	A	T	repeat				h2485
I	6441218	A	G	intergenic				h2486
I	7879517	G	A	repeat				h2487
I	8269937	C	T	intergenic				h2488
I	9040806	C	T	intergenic				h2489
I	9091480	A	T	intergenic				h2490
I	9541164	C	T	intergenic				h2491
I	9859600	C	T	intergenic				h2492
I	9934322	C	T	repeat				h2493
I	10351980	C	T	intergenic				h2494
I	10840755	C	T	intergenic				h2495
I	11513941	C	A	intergenic				h2496
I	11975961	C	A	repeat				h2497
I	12547265	G	A	intergenic				h2498
I	12557734	G	A	intergenic				h2499
I	12676428	G	T	repeat				h2500
I	13572117	G	T	intergenic				h2501
I	13860804	C	T	repeat				h2502
I	14152650	T	G	intergenic				h2503
II	1064274	T	A	Repeat				h2504
II	2001658	A	C	repeat				h2505
II	2481778	G	T	intergenic				h2506
II	2546110	A	C	intergenic				h2507
II	2905968	G	T	repeat				h2508
II	3532191	G	C	repeat				h2509
II	3631046	G	A	intergenic				h2510
II	4142501	A	T	intergenic				h2511
II	4645341	A	T	repeat				h2512
II	6170306	A	C	intergenic				h2513
II	6316142	C	T	intergenic				h2514
II	7181375	T	C	intergenic				h2515
II	10610593	C	T	intergenic				h2516
II	11181038	T	G	intergenic				h2517
II	11283883	A	G	intergenic				h2518
II	11611864	A	G	intergenic				h2519
II	11950231	A	T	repeat				h2520
II	12684928	G	A	intergenic				h2521
II	12764266	A	C	Repeat				h2522
II	12924714	C	T	Repeat				h2523
II	13578367	A	G	Repeat				h2524
II	13579440	T	A	intergenic				h2525
II	13738653	T	A	repeat				h2526
II	14021243	G	T	repeat				h2527
II	14653791	A	T	unc-52 intron				h2528
III	150198	A	T	repeat				h2529
III	549682	G	A	intergenic				h2530
III	753318	G	C	repeat				h2531
III	1671839	G	A	intergenic				h2532
III	2725981	A	T	intergenic				h2533
III	3995385	G	A	intergenic				h2534
III	6217168	G	A	intergenic				h2535
III	7107359	T	A	intergenic				h2536
III	7189699	C	T	intergenic				h2537
III	8424572	T	C	repeat				h2538
III	8929472	A	T	intergenic				h2539
III	9409056	T	G	intergenic				h2540
III	9409292	C	G	repeat				h2541
III	10035117	G	T	repeat				h2542
III	10035128	G	T	repeat				h2543
III	10292583	G	T	intergenic				h2544
III	10311889	G	A	intergenic				h2545
III	10388876	A	T	intergenic				h2546
III	12369386	G	T	intergenic				h2547
III	13455562	T	C	intergenic				h2548
III	13750751	T	C	repeat				h2549
IV	118502	C	A	repeat				h2550
IV	713088	T	A	repeat				h2551
IV	951918	G	A	intergenic				h2552
IV	1214127	A	T	repeat				h2553
IV	1794924	A	T	repeat				h2554
IV	2130505	A	T	intergenic				h2555
IV	3874510	T	G	intergenic				h2556
IV	4082897	C	G	intergenic				h2557
IV	4792955	G	A	repeat				h2558
IV	6305241	G	A	intergenic				h2559
IV	6359801	A	T	repeat				h2560
IV	6545435	G	A	intergenic				h2561
IV	6810892	T	A	intergenic				h2562
IV	6968070	C	G	intergenic				h2563
IV	7063149	G	A	intergenic				h2564
IV	8170920	T	A	intergenic				h2565
IV	9081853	T	A	intergenic				h2566
IV	9538140	G	A	intergenic				h2567
IV	9847272	A	C	intergenic				h2568
IV	9868629	T	C	intergenic				h2569
IV	10920054	G	A	intergenic				h2570
IV	11427980	G	T	intergenic				h2571
IV	11551953	A	G	intergenic				h2572
IV	11920689	A	G	ZK822.8 ncRNA				h2573
IV	12021853	A	G	intergenic				h2574
IV	14414308	T	A	intergenic				h2575
IV	15429430	A	T	repeat				h2576
IV	16118987	C	A	intergenic				h2577
IV	16455761	C	T	intergenic				h2578
IV	16788473	T	G	intergenic				h2579
IV	16788486	A	G	intergenic				h2580
IV	17206812	C	T	Y116A8B.59 ncRNA				h2581
V	9086	C	T	intergenic				h2582
V	437247	C	T	intergenic				h2583
V	826375	T	A	repeat				h2584
V	1060412	G	C	intergenic				h2585
V	1148061	T	C	intergenic				h2586
V	1626897	C	A	intergenic				h2587
V	3333149	C	G	repeat				h2588
V	3447945	C	A	intergenic				h2589
V	3648001	T	A	repeat				h2590
V	3737797	C	A	repeat				h2591
V	5301833	G	T	repeat				h2592
V	6826404	T	A	intergenic				h2593
V	8616038	G	C	intergenic				h2594
V	9798856	A	C	intergenic				h2595
V	10062395	T	C	intergenic				h2596
V	10696345	A	T	intergenic				h2597
V	11380977	C	T	intergenic				h2598
V	11580490	C	A	intergenic				h2599
V	11707276	C	G	intergenic				h2600
V	13610974	C	A	intergenic				h2601
V	14150229	A	C	intergenic				h2602
V	14486409	A	T	intergenic				h2603
V	14744336	G	C	repeat				h2604
V	17132266	C	T	repeat				h2605
V	17469461	T	A	intergenic				h2606
V	18380229	T	G	intergenic				h2607
V	19432140	G	A	intergenic				h2608
V	19432142	G	C	intergenic				h2609
X	519125	C	T	repeat				h2610
X	552529	C	T	intergenic				h2611
X	576111	T	A	repeat				h2612
X	576115	T	C	repeat				h2613
X	909304	C	T	intergenic				h2614
X	1226077	G	C	intergenic				h2615
X	1239148	C	T	intergenic				h2616
X	1308534	C	A	intergenic				h2617
X	1644157	A	G	repeat				h2618
X	2008240	G	T	intergenic				h2619
X	2524915	T	G	intergenic				h2620
X	2871277	C	T	intergenic				h2621
X	3102869	A	C	intergenic				h2622
X	5118975	C	T	intergenic				h2623
X	5571382	A	T	intergenic				h2624
X	6140853	T	C	intergenic				h2625
X	6201176	C	T	intergenic				h2626
X	6777039	A	T	repeat				h2627
X	7128375	C	T	intergenic				h2628
X	7285436	C	A	repeat				h2629
X	7285437	A	C	repeat				h2630
X	7362977	A	G	intergenic				h2631
X	7458217	T	C	intergenic				h2632
X	8408766	A	C	intergenic				h2633
X	8482018	C	T	intergenic				h2634
X	9717136	C	T	intergenic				h2635
X	9990057	C	T	intergenic				h2636
X	10033956	A	G	intergenic				h2637
X	10854164	C	G	intergenic				h2638
X	12023120	C	A	repeat				h2639
X	12277112	A	G	repeat				h2640
X	12277116	A	T	repeat				h2641
X	13653163	A	G	intergenic				h2642
X	14190832	T	A	intergenic				h2643
X	14447294	T	C	intergenic				h2644
X	15511283	C	A	repeat				h2645
X	15747994	C	G	ZK678.t2 tRNA				h2646
X	15747996	A	G	ZK678.t2 tRNA				h2647
X	16029144	A	C	intergenic				h2648
X	16029151	T	C	intergenic				h2649
X	16029172	C	T	repeat				h2650
X	16158745	C	T	repeat				h2651
X	16568727	G	A	intergenic				h2652
